# Supplementary material for: A Plasmid-Based Fluorescence Reporter System for Monitoring Oxidative Damage in E. coli
Source: Sensors (Basel). 2022 Aug 23;22(17):6334. doi: 10.3390/s22176334 (PMC9459809; doi:10.3390/s22176334)
Supplement: Supplementary file 1 [file sensors-22-06334-s001.zip]

Archive with 1 entries (1 files):
- sensors-1850049-supplementary.pdf
